# Supplementary material for: Diet Quality and Caloric Accuracy in AI-Generated Diet Plans: A Comparative Study Across Chatbots
Source: Nutrients. 2025 Jan 7;17(2):206. doi: 10.3390/nu17020206 (PMC11768065; doi:10.3390/nu17020206)
Supplement: Supplementary file 1 [file nutrients-17-00206-s001.zip]

Archive with 1 entries (1 files):
- nutrients-3391735-supplementary.pdf
